# Supplementary material for: Fighting Fire with Fire: Impact of Sugary Diets on Metabolically Deranged Mice
Source: Nutrients. 2024 Dec 30;17(1):100. doi: 10.3390/nu17010100 (PMC11722652; doi:10.3390/nu17010100)
Supplement: Supplementary file 1 [file nutrients-17-00100-s001.zip]

Archive with 1 entries (1 files):
- nutrients-3346097-supplementary.pptx
